# Supplementary material for: Achieving Discharge Limits in Single-Stage Domestic Wastewater Treatment by Combining Urban Waste Sources and Phototrophic Mixed Cultures
Source: Microorganisms. 2023 Sep 15;11(9):2324. doi: 10.3390/microorganisms11092324 (PMC10536668; doi:10.3390/microorganisms11092324)
Supplement: Supplementary file 1 [file microorganisms-11-02324-s001.zip]

Archive with 1 entries (1 files):
- microorganisms-2557098-supplementary.pdf
